# Supplementary material for: Principles of meiotic chromosome assembly revealed in S. cerevisiae
Source: Nat Commun. 2019 Oct 22;10:4795. doi: 10.1038/s41467-019-12629-0 (PMC6805904; doi:10.1038/s41467-019-12629-0)
Supplement: Supplementary file 4 — Source Data [file 41467_2019_12629_MOESM4_ESM.zip]

Archive with 39 entries (31 files):
- Source Data/Manuscript FACS/
- Source Data/Manuscript FACS/.DS_Store
- Source Data/Manuscript FACS/EDFig1a_wt/
- Source Data/Manuscript FACS/EDFig1a_wt/wt_MJ6_1a_0.fcs
- Source Data/Manuscript FACS/EDFig1a_wt/wt_MJ6_1a_2.fcs
- Source Data/Manuscript FACS/EDFig1a_wt/wt_MJ6_1a_3.fcs
- Source Data/Manuscript FACS/EDFig1a_wt/wt_MJ6_1a_4.fcs
- Source Data/Manuscript FACS/EDFig1a_wt/wt_MJ6_1a_5.fcs
- Source Data/Manuscript FACS/EDFig1a_wt/wt_MJ6_1a_6.fcs
- Source Data/Manuscript FACS/EDFig1a_wt/wt_MJ6_1a_7.fcs
- Source Data/Manuscript FACS/EDFig1a_wt/wt_MJ6_1a_8.fcs
- Source Data/Manuscript FACS/EDFig2d/
- Source Data/Manuscript FACS/EDFig2d/hop1/
- Source Data/Manuscript FACS/EDFig2d/hop1/hop1_0.fcs
- Source Data/Manuscript FACS/EDFig2d/hop1/hop1_8.fcs
- Source Data/Manuscript FACS/EDFig2d/rec8/
- Source Data/Manuscript FACS/EDFig2d/rec8/rec8_0.fcs
- Source Data/Manuscript FACS/EDFig2d/rec8/rec8_8.fcs
- Source Data/Manuscript FACS/EDFig2d/zip1/
- Source Data/Manuscript FACS/EDFig2d/zip1/zip1_0.fcs
- Source Data/Manuscript FACS/EDFig2d/zip1/zip1_8.fcs
- Source Data/Manuscript FACS/Fig1b_wt/
- Source Data/Manuscript FACS/Fig1b_wt/wt_MJ6_1b_0.fcs
- Source Data/Manuscript FACS/Fig1b_wt/wt_MJ6_1b_2.fcs
- Source Data/Manuscript FACS/Fig1b_wt/wt_MJ6_1b_3.fcs
- Source Data/Manuscript FACS/Fig1b_wt/wt_MJ6_1b_4.fcs
- Source Data/Manuscript FACS/Fig1b_wt/wt_MJ6_1b_5.fcs
- Source Data/Manuscript FACS/Fig1b_wt/wt_MJ6_1b_6.fcs
- Source Data/Manuscript FACS/Fig1b_wt/wt_MJ6_1b_7.fcs
- Source Data/Manuscript FACS/Fig1b_wt/wt_MJ6_1b_8.fcs
- Source Data/Manuscript FACS/Fig1f_ndt80/
- Source Data/Manuscript FACS/Fig1f_ndt80/ndt80_0.fcs
- Source Data/Manuscript FACS/Fig1f_ndt80/ndt80_2.fcs
- Source Data/Manuscript FACS/Fig1f_ndt80/ndt80_3.fcs
- Source Data/Manuscript FACS/Fig1f_ndt80/ndt80_4.fcs
- Source Data/Manuscript FACS/Fig1f_ndt80/ndt80_5.fcs
- Source Data/Manuscript FACS/Fig1f_ndt80/ndt80_6.fcs
- Source Data/Manuscript FACS/Fig1f_ndt80/ndt80_8.fcs
- Source Data/Source_Data v2.xlsx
