# Supplementary material for: Principles of meiotic chromosome assembly revealed in S. cerevisiae
Source: Nat Commun. 2019 Oct 22;10:4795. doi: 10.1038/s41467-019-12629-0 (PMC6805904; doi:10.1038/s41467-019-12629-0)
Supplement: Supplementary file 4 — Source Data [file 41467_2019_12629_MOESM4_ESM.zip › Source Data/Source_Data v2.xlsx]

## Sheet: Fig. 1c
hours in sporulation media	1	2	4	total	mitotic
0	108	0	0	108	0
2	116	0	0	116
3	105	0	0	105
4	99	3	0	102
5	76	15	15	106
6	36	30	46	112
7	17	15	87	119
8	4	6	99	109
24	1	0	140	141
hours in sporulation media	1	2	4	>2
0	1	0	0	0
2	1	0	0	0
3	1	0	0	0
4	0.970588	0.0294118	0	0.0294118
5	0.716981	0.141509	0.141509	0.283019
6	0.321429	0.267857	0.410714	0.678571
7	0.142857	0.12605	0.731092	0.857143
8	0.0366972	0.0550459	0.908257	0.963303
24	0.0070922	0	0.992908	0.992908

## Sheet: Fig. 3b-d and Fig. 4b-d
extrusion_parameters	coverage	both_stalled	one_stalled	none_stalled	boundary_occupancy	non_occupancy	percent_crossing	no_loops	one_loop	two_plus_loops	loop_size_kb	loop_size_monomers
SEP50_LIFE60PERM0.95 (i, best-fitting)	0.64	0.14	0.45	0.4	0.27	0.03	0.65	0.08	0.41	0.51	26	40.68
SEP10_LIFE200PERM1 (ii, impermeable barriers)	0.88	0.16	0.18	0.65	0.93	0.16	0	0.01	0.06	0.93	12	19.39
SEP25_LIFE50PERM0 (iii, no barriers)	0.89	0	0.13	0.86	0.1	0.08	0.8	0.03	0.19	0.78	23	36.9
KEY
extrusion_parameters: (in monomers where 1 monomer = 640 bp [~4 nucleosomes] )
coverage: fraction of monomers covered by loops
both_stalled: fraction of extruders with both arms stalled at a Rec8 site
one_stalled: fraction of extruders with one arm stalled at a Rec8 site
none_stalled: fraction of extruders with neither arm at a Rec8 site
boundary_occupancy: average fraction of boundaries overlapped by extruders
non_occupany: average fraction of non-boundaries overlapped by extruders
percent_crossing: percent of extruders crossing a boundary
no_loops: fraction of next-neighboring sites in contact, but with no loops between them (reflecting largely bystander contacts)
one_loop: fraction of next-neighboring sites in contact, with one loop between them (reflecting largely skipping)
two_plus_loops: fraction of next-neighboring sites in contact, with two or more loop between them (reflecting largely transitive interactions)
loop_size_kb: average loop size in kb
loop_size_monomers: average loop size in monomers

## Sheet: Supplementary Fig. 1c
	nuclei
hours in sporulation media	1	2	4	total	mitotic
0	89	9	0	99
2	109	0	0	109	1
3	104	0	0	104
4	103	6	0	109
5.2	86	17	10	113
6.25	50	35	44	129
7	18	14	75	107
8	16	15	122	153
24	3	2	106	111
hours in sporulation media	1	2	4	>2
0	0.89899	0.0909091	0	0.0909091
2	1	0	0	0
3	1	0	0	0
4	0.944954	0.0550459	0	0.0550459
5.2	0.761062	0.150442	0.0884956	0.238938
6.25	0.387597	0.271318	0.341085	0.612403
7	0.168224	0.130841	0.700935	0.831776
8	0.104575	0.0980392	0.797386	0.895425
24	0.027027	0.018018	0.954955	0.972973
